# Supplementary material for: Investigation of Streptococcus salivarius-mediated inhibition of pneumococcal adherence to pharyngeal epithelial cells
Source: BMC Microbiol. 2016 Sep 29;16:225. doi: 10.1186/s12866-016-0843-z (PMC5041332; doi:10.1186/s12866-016-0843-z)
Supplement: Additional file 1: — Supporting Information S1. Raw data used to generate figures and tables. (XLSX 52 kb) [file 12866_2016_843_MOESM1_ESM.xlsx]

## Sheet: Pneumococccal adherence
	Percentage adherence of pneumococci to D562 cells compared to adherence of pneumococi alone.
	PMP1043, 6A
	Fig1	Pre-administration of S. salivarius K12			Fig1	Pre-administration of S. salivarius M18			Table 3	Pre-administration of S. salivarius K12 mp-			Table 3	Pre-administration of S. salivarius K12 via Transwell inserts					Table 3	Pre-administration of S. salivarius K12 followed by washing step						Fig5	Pre-administration of treated S. salivarius K12
		Dose				Dose				Dose				Dose						Dose							Treatment, dose
		K12 high	K12 med	K12 low		M18 high	M18 med	M18 low		K12 mp- high	K12 mp- med	K12 mp- low		K12 high	K12 med	K12 low				K12 high	K12 med	K12 low				K12 high	Sodium periodate high	Pronase E high	Heat high	Spectinomycin high
	Rep 1	34.68	17.18	27.11		57.34	17.34	119.22		43.77	51.54	33.84		46.31	73.55	36.47				25.76	23.64	20.95				18.56	35.43	23.58	48.29	23.25
	Rep 2	8.93	11.98	37.5		12.95	72.3	66.01		49.29	92.97	66.55		86.21	135.24	84.72				18.3	20.86	56.8				24.45	65.56	46.98	68.18	126.31
	Rep 3	14.93	24.67	22.1		61.45	30.87	34.79		22.2	9.84	12.02		54.28	80.5	39.64				13.25	33	20.77				14.95	62.58	46.86	83.78	80.86
	Rep 4	12.69	23.63	25.87		61.2	65.75	73.11		18.42	14.58	38.27		160.62	28.28	29.18				36.21	23.06	40.44				41.26	54.72	38.65	38.23	92.19
	Rep 5	17.74	20.46	78.78			36.4	36.57		17.27	40.63	132.9		20.94	11.54	33.85				24.67	47.98	75.16							47.1
	Rep 6	10.65	19.56	21.28						49.56	67.44	47.07		174.7	10.53	40.9				8.72	37.61	36
	Rep 7									55.43	18.15				90.82					47.74	93.58	59.39
	Rep 8									16.03											81.78	51.52
	PMP843, 19F
	Fig1	Pre-administration of S. salivarius K12			Fig1	Pre-administration of S. salivarius M18			Fig3	Pre-administration of S. salivarius K12 mp-			Table 3	Pre-administration of S. salivarius K12 via Transwell inserts					Table 3	Pre-administration of S. salivarius K12 followed by washing step
		Dose				Dose				Dose				Dose						Dose
		K12 high	K12 med	K12 low		M18 high	M18 med	M18 low		K12 mp- high	K12 mp- med	K12 mp- low		K12 high	K12 med	K12 low				K12 high	K12 med	K12 low
	Rep 1	9.37	41.52	46.77		24.31	27.49	170.49		33.18	31.91	160.68		119.66	47.38	50.22				39.91	46.61	70.92
	Rep 2	3.42	3.87	45.45		11.83	168.69	122.71		4.69	55.71	123.9		52.06	167.46	116.78				15.46	9.07	29.92
	Rep 3	20.36	8.21	43.98		4.97	25.1	29.11		51.36	108.22	326.31		137.57	72.27	105.15				59.32	11.06	25.14
	Rep 4	4.34	21.35	66.43			73.69	52.16		5.83	25.31	49.76		65.81	302.28	222.88				12.9	47.91	66.64
	Rep 5	19.28	33.95	148.68						6.32	72.92	341.57		48.22	39.72	57				53.8	40.48	8.74
	Rep 6	5.66	57.11	135.37						13.18					98.92	60.59				69.53	33.44	70.69

## Sheet: Pneumococcal invasion
	Percentage invasion of pneumococci to D562 cells compared to adherence of pneumococi alone.
		Rep 1	Rep 2	Average
	PMP1043, 6A	0.001	0.035	0.018
	PMP843, 19F	0.004	0.12	0.062

## Sheet: S. salivarius adherence
		Percentage adherence of S. salivarius to D562 cells compared to inoculum
			S. salivarius strain
			K12	K12 mp-	M18
		Rep 1	453.8	512.7	3.7
		Rep 2	518.05	517.5	14.15
		Rep 3	625.01	503.85	19.74
		Percentage adherence of S. salivarius to D562 cells compared to adherence of S. salivarius alone.
			K12 + heparin
		Rep 1	140.54
		Rep 2	85.71
		Rep 3	121.21
	Fig4	Time course of S. salivarius K12 adherence to D562 monolayers.
			Time (mins)
			10	20	30	60	120	180	Inoculum
		Rep 1	3.15164e+09	4.84002e+09	3.60124e+09	3.79547e+09	7.43424e+09	1.17744e+10	2.59086e+09
		Rep 2	5.42465e+08	4.13638e+08	3.8739e+08	7.56793e+08	2.75358e+09	5.90882e+09	1.95809e+08
		Rep 3	7.93157e+08	1.03906e+09	1.22142e+09	8.9741e+08	2.3648e+09	4.70426e+09	5.0836e+08
	Fig4	Time course of S. salivarius K12 mp- adherence to D562 monolayers.
			Time (mins)
			10	20	30	60	120	180	Inoculum
		Rep 1	1.61166e+09	1.50672e+09	3.23929e+09	1.64716e+09	3.06141e+09	4.78284e+09	1.98408e+09
		Rep 2	4.09484e+09	4.14676e+09	2.72177e+09	6.10873e+09	7.23797e+09	1.36685e+10	1.98408e+09

## Sheet: Pnc_S. salivarius correlation
	Fig2	Correlation of S. salivarius K12 and pneumococcal CFU in competition assays
																								IN GRAPHPAD FILE
			K12 genome copies/well				19F genome copies/well																	Ssal	Spn
			high	med	low		high	med	low															164089100	42000
		Rep 1	2.48375e+08	1.0567e+08	2.54308e+07		65148.6	288651	325112															95399200	4620
		Rep 2	6.73729e+08	7.34695e+08	1.6514e+08		5226.37	38000	447000															106839000	10019.4
		Rep 3	3.43709e+08	3.36345e+08	8.41073e+07		9537.37	128000	687000															35315190	20800
		Rep 4	6.41953e+08	2.54236e+08	5.21422e+07		10200	9420	29300															48663600	8590
		Rep 5	3.77318e+08	4.63255e+07	2.46796e+07		9202.65	79900	350000															33450910	18408.1
		Rep 6		2.23692e+07	5.47386e+06			123411	292536															11234840	32800
																								76200000	39100
		Average	4.57017e+08	2.4994e+08	5.94955e+07		19863	111230	355158															23300000	35000
																								375000000	18892.1
			K12 genome copies/well				6A genome copies/well																	20000000	21792
			high	med	low		high	med	low															8150000	83889.1
		Rep 1	164000000	35300000	11200000		42000	20800	32800
		Rep 2	414000000	574000000	130000000		14100	22300	69800
		Rep 3	95400000	76200000	23300000		4620	39100	35000
		Rep 4	375000000	48700000	12700000		18900	8590	9410
		Rep 5	107000000	20000000	8150000		10000	21800	83900
		Rep 6		33500000	8930000			18400	20000															642000000	10200
																								377000000	9200
		Average	231080000	1.31283e+08	32380000		17924	21831.7	41818.3															106000000	289000
																								735000000	38000
																								336000000	128000
																								254000000	9420
																								46300000	79900
																								22400000	123000
																								25400000	325000
																								165000000	447000
																								84100000	687000
																								52100000	29300
																								24700000	350000
																								5470000	293000

## Sheet: Megaplasmid stability
	Stability of S. salivarius K12 megaplasmid as measured by qPCR
		Media	Incubation time (h)	dex DNA/ml	mp DNA/ml	dex:mp DNA ratio
	Bacterial growth	THB+0.5% YE	1.5	159.551	111.558	1.43021
		RPMI 1640	1.5	71.7836	49.7121	1.44398
	Adherence assay conditions	D562 monolayer + RPMI	0	48.5351	38.6851	1.25462
			1	69.3047	58.8844	1.17696
			2	195.437	162.899	1.19974
